# Supplementary material for: The Role of Cadherin 17 (CDH17) in Cancer Progression via Wnt/β-Catenin Signalling Pathway: A Systematic Review and Meta-Analysis
Source: Int J Mol Sci. 2025 Oct 10;26(20):9838. doi: 10.3390/ijms26209838 (PMC12564883; doi:10.3390/ijms26209838)
Supplement: Supplementary file 1 [file ijms-26-09838-s001.zip]

Archive with 8 entries (8 files):
- Supplementary Figure S1.pdf
- Supplementary Figure S2.pdf
- Supplementary Table S1.pdf
- Supplementary Table S2.pdf
- Supplementary Table S3.pdf
- Supplementary Table S4.pdf
- Supplementary Table S5.pdf
- Supplementary Table S6.pdf
